# Supplementary material for: Chronic diseases associated with increased likelihood of hospitalization and mortality in 68,913 COVID-19 confirmed cases in Spain: A population-based cohort study
Source: PLoS One. 2021 Nov 12;16(11):e0259822. doi: 10.1371/journal.pone.0259822 (PMC8589220; doi:10.1371/journal.pone.0259822)
Supplement: S1 Table — (XLSX) [file pone.0259822.s001.xlsx]

## Sheet: S1 Table
S1 Table
	Diseases with a prevalence equal to or greater than 0.1% and significantly associated with severity in women (p<0.05) are highlighted in bold.
			Severity of infection
			Mildb (N=33904)		Moderate to severec (N=2778)
CCSa code	Chronic condition	Total prevalence (%)	N	%	N	%	ORd	95% CIe		p value
D12	Cancer of esophagus	0.00272613	1	0	0	0	-	-	-	-
D20	Cancer; other respiratory and intrathoracic	-	-	-	-	-	-	-	-	-
D21	Cancer of bone and connective tissue	0.0081784	0	0	3	0.11	-	-	-	-
D28	Cancer of other female genital organs	0.00272613	1	0	0	0	-	-	-	-
D29	Cancer of prostate	-	-	-	-	-	-	-	-	-
D30	Cancer of testis	-	-	-	-	-	-	-	-	-
D31	Cancer of other male genital organs	-	-	-	-	-	-	-	-	-
D32	Cancer of bladder	0.0190829	7	0.02	0	0	-	-	-	-
D34	Cancer of other urinary organs	0.00272613	1	0	0	0	-	-	-	-
D35	Cancer of brain and nervous system	0.0136307	5	0.01	0	0	-	-	-	-
D107	Cardiac arrest and ventricular fibrillation	-	-	-	-	-	-	-	-	-
D113	Late effects of cerebrovascular disease	0.00272613	0	0	1	0.04	-	-	-	-
D132	Lung disease due to external agents	0.0299875	11	0.03	0	0	-	-	-	-
D156	Nephritis; nephrosis; renal sclerosis	0.0381659	14	0.04	0	0	-	-	-	-
D164	Hyperplasia of prostate	-	-	-	-	-	-	-	-	-
D165	Inflammatory conditions of male genital organs	-	-	-	-	-	-	-	-	-
D166	Other male genital disorders	-	-	-	-	-	-	-	-	-
D183	Hypertension complicating pregnancy; childbirth and the puerperium	0.0381659	14	0.04	0	0	-	-	-	-
D214	Tongue tie an other digestive congenital anomalies	0.196282	72	0.21	0	0	-	-	-	-
D248	Gangrene	-	-	-	-	-	-	-	-	-
D61	Sickle cell anemia	0.0299875	7	0.02	4	0.14	14.5255	3.01411	70.0011	0.000852714
D17	Cancer of pancreas	0.00545227	1	0	1	0.04	11.2511	0.25439	497.61	0.210585
D56	Cystic fibrosis	0.0190829	6	0.02	1	0.04	5.26511	0.493795	56.1394	0.168936
D19	Cancer of bronchus; lung	0.0136307	3	0.01	2	0.07	4.59478	0.666287	31.6861	0.121656
D13	Cancer of stomach	0.0272613	5	0.01	5	0.18	3.78288	0.992659	14.416	0.0512709
D227	Spinal cord injury	0.0163568	5	0.01	1	0.04	3.59254	0.376076	34.3184	0.266715
D42	Secondary malignancies	0.0163568	4	0.01	2	0.07	3.15853	0.48155	20.7171	0.230721
D5	HIV infection	0.160842	53	0.16	6	0.22	2.9793	1.25137	7.09318	0.0136373
D36	Cancer of thyroid	0.0490704	14	0.04	4	0.14	2.92067	0.89565	9.52413	0.0755256
D247	Lymphadenitis	0.0081784	2	0.01	1	0.04	2.60845	0.196724	34.5866	0.467207
D8	Other infections; including parasitic	0.0436181	13	0.04	3	0.11	2.65199	0.691095	10.1766	0.155173
D80	Multiple sclerosis	0.130854	42	0.12	6	0.22	2.44572	0.99831	5.99168	0.0504298
D215	Other genitourinary congenital anomalies	0.190829	60	0.18	10	0.36	2.51587	1.17398	5.39156	0.0176702
D39	Leukemias	0.0899624	21	0.06	12	0.43	2.2794	1.05653	4.91765	0.0357138
D115	Aortic; peripheral; and visceral artery aneurysms	0.0381659	9	0.03	5	0.18	2.56139	0.817118	8.02912	0.106632
D116	Aortic and peripheral arterial embolism or thrombosis	0.0654272	14	0.04	10	0.36	2.32944	0.987249	5.49637	0.05352
D15	Cancer of rectum and anus	0.0354397	9	0.03	4	0.14	2.18385	0.624135	7.64132	0.221585
D90	Escleritis	0.147211	47	0.14	7	0.25	2.12405	0.900228	5.0116	0.0854295
D78	Other CNS infection and poliomyelitis	0.0190829	6	0.02	1	0.04	2.29034	0.249865	20.9939	0.463486
D1	Tuberculosis	0.0190829	6	0.02	1	0.04	2.09682	0.234398	18.7572	0.507772
D11	Cancer of head and neck	0.040892	12	0.04	3	0.11	2.1562	0.527138	8.81974	0.28503
D301	Other microcrystalline arthritis	0.152663	37	0.11	19	0.68	2.0848	1.1529	3.76995	0.0150675
D40	Multiple myeloma	0.0545227	14	0.04	6	0.22	1.8485	0.665006	5.13822	0.23885
D174	Female infertility	1.26493	440	1.3	24	0.86	1.90691	1.25145	2.90569	0.00266638
D305	Somatization and hypochondria disorders	0.081784	26	0.08	4	0.14	1.96002	0.620218	6.19411	0.251666
D54	Gout	0.49343	123	0.36	58	2.09	1.84082	1.31811	2.57081	0.000342612
D661	Atopic dermatitis	0.15539	50	0.15	7	0.25	1.78838	0.736361	4.34339	0.199135
D114	Peripheral and visceral atherosclerosis	0.144485	37	0.11	16	0.58	1.73292	0.933394	3.2173	0.081569
D27	Cancer of ovary	0.0354397	10	0.03	3	0.11	1.61975	0.40663	6.45202	0.494031
D43	Malignant neoplasm without specification of site	0.0327136	9	0.03	3	0.11	1.64564	0.398662	6.79305	0.49105
D159	Urinary tract infections	0.430729	128	0.38	30	1.08	1.62032	1.04216	2.51924	0.0320815
D213	Cardiac and circulatory congenital anomalies	0.160842	57	0.17	2	0.07	1.52046	0.347222	6.658	0.578135
D259	Obstructive sleep apnea	0.869636	271	0.8	48	1.73	1.64721	1.18525	2.28924	0.00295805
D26	Cancer of cervix	0.199008	67	0.2	6	0.22	1.50878	0.625472	3.63954	0.359923
D201	Infective arthritis and osteomyelitis (except that caused by tuberculosis or sex)	0.139033	40	0.12	11	0.4	1.54968	0.744864	3.22408	0.241217
D652	Attention-deficit, conduct, and disruptive behavior disorders	0.640641	205	0.6	30	1.08	1.54186	0.993108	2.39382	0.0537079
D151	Hepatic steatosis and other liver diseases	1.05229	320	0.94	66	2.38	1.5822	1.18848	2.10636	0.00167356
D108	Congestive heart failure; nonhypertensive	1.57298	368	1.09	209	7.52	1.54773	1.28885	1.8586	2.9073e-06
D6	Hepatitis	0.517965	173	0.51	17	0.61	1.47788	0.869297	2.51251	0.149116
D659	Schizophrenia and other psychotic disorders	0.362576	106	0.31	27	0.97	1.43077	0.903317	2.26621	0.126848
D202	Rheumatoid arthritis and related disease	0.861458	261	0.77	55	1.98	1.43573	1.04529	1.97201	0.0255143
D660	Alcohol-related disorders	0.417098	143	0.42	10	0.36	1.45184	0.73681	2.86077	0.281304
D83	Epilepsy; convulsions	0.790578	251	0.74	39	1.4	1.4006	0.967521	2.02753	0.0742524
D300	Obesity	9.86042	3124	9.21	493	17.7	1.37863	1.23122	1.5437	2.61934e-08
D216	Nervous system congenital anomalies	0.0845101	26	0.08	5	0.18	1.43865	0.491272	4.21294	0.507039
D127	Chronic obstructive pulmonary disease and bronchiectasis	1.09591	308	0.91	94	3.38	1.38383	1.07832	1.77588	0.0106947
G3_23	Diabetes Mellitus	6.30827	1776	5.24	538	19.4	1.34454	1.19877	1.50804	4.27338e-07
D152	Pancreatic disorders (not diabetes)	0.258983	74	0.22	21	0.76	1.37079	0.810425	2.31862	0.239539
D47	Other and unspecified benign neoplasm	0.0981408	29	0.09	7	0.25	1.31897	0.542758	3.20528	0.541127
D217	Other congenital anomalies	1.40668	491	1.45	25	0.9	1.30899	0.848163	2.0202	0.223921
D158	Chronic renal failure	2.72341	690	2.04	309	11.1	1.31922	1.1362	1.53173	0.000277267
D658	Personality disorders	0.190829	62	0.18	8	0.29	1.33846	0.586047	3.05689	0.489033
D199	Chronic ulcer of skin	1.4503	362	1.07	170	6.12	1.28455	1.05681	1.56136	0.0119068
D96	Heart valve disorders	0.659724	184	0.54	58	2.09	1.29383	0.945138	1.77118	0.107872
D121	Other diseases of veins and lymphatics	0.302601	91	0.27	20	0.72	1.30193	0.771227	2.19784	0.323333
D104	Other and ill-defined heart disease	0.269887	83	0.24	16	0.58	1.28728	0.713941	2.32104	0.401108
D87	Retinal detachments; defects; vascular occlusion; and retinopathy	0.93779	254	0.75	90	3.24	1.26641	0.979845	1.63679	0.0711621
D82	Paralysis	0.346219	104	0.31	23	0.83	1.27129	0.77884	2.07512	0.336972
D171	Menstrual disorders	21.6346	7601	22.4	335	12.1	1.2206	1.06768	1.39542	0.00351304
G2	Neoplasms	2.4726	753	2.22	154	5.54	1.19197	0.985563	1.4416	0.0702799
D51	Hyperparathyroidism and other endocrine disorders	0.35985	108	0.32	24	0.86	1.24693	0.77535	2.00534	0.362624
D25	Cancer of uterus	0.201734	59	0.17	15	0.54	1.16885	0.640857	2.13187	0.610855
D252	Malaise and fatigue	0.040892	14	0.04	1	0.04	1.21392	0.153106	9.62477	0.854396
D155	Irritable bowel and other gastrointestinal disorders	2.10185	679	2	92	3.31	1.18436	0.930859	1.50691	0.168526
D106	Cardiac dysrhythmias	3.69118	1043	3.08	311	11.2	1.15283	0.998691	1.33077	0.052124
D100	Ischemic heart disease	1.12317	303	0.89	109	3.92	1.1823	0.937245	1.49142	0.157627
D52	Nutritional deficiencies	0.0654272	17	0.05	7	0.25	1.09182	0.444987	2.67887	0.84788
D670	Miscellaneous mental health disorders	5.62674	1903	5.61	161	5.8	1.16485	0.975612	1.39079	0.0915974
D146	Diverticulosis and diverticulitis	1.4394	407	1.2	121	4.36	1.15521	0.929393	1.43589	0.193546
D89	Vision defects	8.13751	2718	8.02	267	9.61	1.13099	0.980456	1.30463	0.0911916
D62	Coagulation and hemorrhagic disorders	2.16182	608	1.79	185	6.66	1.14365	0.953607	1.37156	0.147714
D48	Thyroid disorders	14.5139	4724	13.9	600	21.6	1.11857	1.00899	1.24004	0.03316
D163	Urinary incontinence	9.17616	2587	7.63	779	28	1.12102	1.00777	1.24701	0.0355114
D84	Headache; including migraine	22.5015	7706	22.7	548	19.7	1.11918	1.00755	1.24318	0.0357041
D198	Psoriasis and other inflammatory skin conditions	2.57074	858	2.53	85	3.06	1.10318	0.866485	1.40453	0.42549
D24	Cancer of breast	1.03866	322	0.95	59	2.12	1.07642	0.800485	1.44748	0.626012
D95	Neuropathy and other nervous system disorders	5.08969	1675	4.94	192	6.91	1.11874	0.948702	1.31927	0.18222
G7_1	Hypertension	21.2666	6320	18.6	1481	53.3	1.10875	1.00697	1.22081	0.0356132
D205	Spondylosis; intervertebral disc disorders; other back problems	5.79303	1777	5.24	348	12.5	1.09905	0.964217	1.25274	0.157265
D653	Delirium, dementia, and amnestic and other cognitive disorders	5.97296	1644	4.85	547	19.7	1.0673	0.948129	1.20146	0.280923
D204	Other non-traumatic joint disorders	1.37397	442	1.3	62	2.23	1.07412	0.803038	1.43671	0.629926
D105	Conduction disorders	0.57794	168	0.5	44	1.58	1.07137	0.753053	1.52425	0.701518
D117	Other circulatory disease	0.858732	273	0.81	42	1.51	1.07414	0.754153	1.52991	0.691836
D109	Acute cerebrovascular disease	1.38488	371	1.09	137	4.93	1.06602	0.865532	1.31296	0.547532
D657	Mood disorders	14.304	4531	13.4	716	25.8	1.06711	0.967051	1.17753	0.195991
D128	Asthma	6.64631	2228	6.57	210	7.56	1.05622	0.901016	1.23817	0.499942
D14	Cancer of colon	0.237174	70	0.21	17	0.61	1.00115	0.574373	1.74504	0.996764
D208	Acquired foot deformities	3.42402	1084	3.2	172	6.19	1.01373	0.849787	1.20929	0.879605
D37	Hodgkins disease	0.081784	27	0.08	3	0.11	0.985516	0.280704	3.46002	0.981834
D59	Thalassemia and other anemia	0.25353	87	0.26	6	0.22	0.953064	0.395575	2.29623	0.914669
D211	Polymyalgia rheumatica	0.318958	89	0.26	28	1.01	1.00383	0.646	1.55988	0.986428
D111	Other and ill-defined cerebrovascular disease	0.130854	40	0.12	8	0.29	0.983664	0.443676	2.18086	0.967657
D58	Other nutritional; endocrine; and metabolic disorders	2.18091	746	2.2	54	1.94	0.971898	0.720276	1.31142	0.852079
D203	Osteoarthritis	11.1253	3288	9.7	793	28.5	1.00351	0.90799	1.10908	0.945229
D212	Other bone disease and musculoskeletal deformities	0.351671	120	0.35	9	0.32	0.991199	0.474893	2.06884	0.981215
D79	Parkinsons disease	0.452538	123	0.36	43	1.55	0.951473	0.66564	1.36005	0.784928
D94	Hearing loss and other ear and sense organ disorders	6.03293	1890	5.57	323	11.6	0.97844	0.854824	1.11993	0.751778
D138	Esophageal disorders	2.97966	978	2.88	115	4.14	0.980039	0.794153	1.20943	0.850947
D63	Diseases of white blood cells	1.46666	501	1.48	37	1.33	0.949761	0.663837	1.35884	0.777892
D53	Disorders of lipid metabolism	21.133	6651	19.6	1101	39.6	0.973361	0.889468	1.06517	0.557109
D173	Menopausal disorders	7.47506	2479	7.31	263	9.47	0.966248	0.837866	1.1143	0.636892
D167	Nonmalignant breast conditions	1.85377	643	1.9	37	1.33	0.934329	0.661287	1.32011	0.700097
D81	Restless leg syndrome and other nervous system conditions	0.616106	191	0.56	35	1.26	0.980414	0.669463	1.43579	0.919053
D86	Cataract	6.38188	1768	5.21	573	20.6	0.966012	0.861558	1.08313	0.553684
D93	Ménière disease	0.196282	63	0.19	9	0.32	0.962308	0.460361	2.01154	0.918651
D651	Anxiety disorders	21.7736	7319	21.6	668	24	0.951089	0.862649	1.0486	0.31391
D134	Allergic rhinitis	10.9318	3803	11.2	207	7.45	0.922025	0.789811	1.07637	0.303934
D170	Prolapse of female genital organs	2.07186	638	1.88	122	4.39	0.923373	0.749708	1.13727	0.453278
D206	Osteoporosis	7.14519	2112	6.23	509	18.3	0.919254	0.819774	1.03081	0.149645
D209	Other acquired deformities	2.36083	821	2.42	45	1.62	0.910648	0.658613	1.25913	0.571273
D144	Regional enteritis and ulcerative colitis	0.378932	129	0.38	10	0.36	0.865902	0.434997	1.72366	0.681858
D175	Dyspareunia	1.37397	486	1.43	18	0.65	0.898429	0.553738	1.45768	0.664449
D88	Glaucoma	3.2441	962	2.84	228	8.21	0.883969	0.754309	1.03592	0.127514
D103	Pulmonary heart disease	0.0708795	20	0.06	6	0.22	0.955355	0.373613	2.44291	0.924039
D169	Endometriosis	0.703342	245	0.72	13	0.47	0.859181	0.484165	1.52467	0.603997
D650	Adjustment disorders	2.39354	775	2.29	103	3.71	0.870237	0.696767	1.08689	0.220429
D112	Transient cerebral ischemia	1.11226	314	0.93	94	3.38	0.855935	0.671589	1.09088	0.208727
D655	Disorders usually diagnosed in infancy, childhood, or adolescence	0.858732	302	0.89	13	0.47	0.830733	0.452466	1.52524	0.549694
D97	Peri-; endo-; and myocarditis; cardiomyopathy (except that caused by tuberculosis)	0.286244	86	0.25	19	0.68	0.843313	0.502001	1.41668	0.519636
D225	Joint disorders and dislocations; trauma-related	1.00322	348	1.03	20	0.72	0.811597	0.505912	1.30199	0.38667
D304	Sleeping disorders	0.487978	172	0.51	7	0.25	0.830473	0.36933	1.8674	0.653198
D22	Melanomas of skin	0.133581	43	0.13	6	0.22	0.755777	0.308962	1.84877	0.539528
D253	Allergic reactions	5.93206	2101	6.2	75	2.7	0.803928	0.624834	1.03435	0.0896385
D91	Myodesopsia and other eye disorders	1.75836	583	1.72	62	2.23	0.789715	0.598443	1.04212	0.0952291
D18	Cancer of other gastrointestinal organs; peritoneum	0.0163568	5	0.01	1	0.04	0.768153	0.0822766	7.17165	0.816984
D654	Developmental disorders	0.264435	93	0.27	4	0.14	0.641362	0.228384	1.80111	0.399173
D210	Systemic lupus erythematosus and connective tissue disorders	0.49343	166	0.49	15	0.54	0.664426	0.382176	1.15513	0.147363
D33	Cancer of kidney and renal pelvis	0.0381659	12	0.04	2	0.07	0.671884	0.142653	3.16452	0.614988
D38	Non-Hodgkins lymphoma	0.0926885	31	0.09	3	0.11	0.608739	0.175297	2.11391	0.434516
D149	Biliary tract disease	0.0763317	23	0.07	5	0.18	0.610985	0.228348	1.63479	0.326513
D302	Eating disorders	0.539774	192	0.57	6	0.22	0.601549	0.257068	1.40765	0.241305
D57	Immunity disorders	0.0599749	19	0.06	3	0.11	0.570028	0.163872	1.98284	0.376842
D303	Sexual disorders	0.215364	77	0.23	2	0.07	0.498125	0.119855	2.07024	0.337641
D162	Other diseases of bladder and urethra	0.174472	60	0.18	4	0.14	0.453745	0.159744	1.28884	0.137914
D133	Other lower respiratory disease	0.0272613	9	0.03	1	0.04	0.36256	0.0447167	2.93962	0.342029
D7	Viral infection	0.152663	55	0.16	1	0.04	0.346716	0.0461104	2.60705	0.303444
aClinical Classsifications System; bDefined as individuals without hospital admission or mortality during the follow-up period; cDefined as individuals admitted to hospital or dead during the follow-up period; dOdds ratio of moderate-to-severe infection adjusted by age; e95% confidence interval.
