# Supplementary material for: Chronic diseases associated with increased likelihood of hospitalization and mortality in 68,913 COVID-19 confirmed cases in Spain: A population-based cohort study
Source: PLoS One. 2021 Nov 12;16(11):e0259822. doi: 10.1371/journal.pone.0259822 (PMC8589220; doi:10.1371/journal.pone.0259822)
Supplement: S2 Table — (XLSX) [file pone.0259822.s002.xlsx]

## Sheet: S2 Table
S2 Table
	Diseases with a prevalence equal to or greater than 0.1% and significantly associated with severity in men (p<0.05) are highlighted in bold.
			Severity of infection
			Mildb (N=29124)		Moderate to severec (N=3107)
CCSa code	Chronic condition	Total prevalence (%)	N	%	N	%	ORd	95% CIe		p value
D25	Cancer of uterus	-	-	-	-	-	-	-	-	-
D26	Cancer of cervix	-	-	-	-	-	-	-	-	-
D27	Cancer of ovary	-	-	-	-	-	-	-	-	-
D28	Cancer of other female genital organs	-	-	-	-	-	-	-	-	-
D30	Cancer of testis	0.031026	10	0.03	0	0	-	-	-	-
D34	Cancer of other urinary organs	0.00620521	2	0.01	0	0	-	-	-	-
D107	Cardiac arrest and ventricular fibrillation	0.00620521	0	0	2	0.06	-	-	-	-
D132	Lung disease due to external agents	0.0341286	11	0.04	0	0	-	-	-	-
D167	Nonmalignant breast conditions	0.0186156	6	0.02	0	0	-	-	-	-
D169	Endometriosis	-	-	-	-	-	-	-	-	-
D183	Hypertension complicating pregnancy; childbirth and the puerperium	-	-	-	-	-	-	-	-	-
D247	Lymphadenitis	-	-	-	-	-	-	-	-	-
D113	Late effects of cerebrovascular disease	0.00930781	1	0	2	0.06	19.1303	1.73288	211.192	0.016009
D12	Cancer of esophagus	0.00930781	1	0	2	0.06	14.0361	1.2007	164.08	0.0352212
D133	Other lower respiratory disease	0.0403338	3	0.01	10	0.32	10.6076	2.51718	44.701	0.00129149
D31	Cancer of other male genital organs	0.0124104	1	0	3	0.1	9.21314	0.803483	105.642	0.0743908
D21	Cancer of bone and connective tissue	0.0279234	6	0.02	3	0.1	5.90756	1.04739	33.3203	0.044172
D61	Sickle cell anemia	0.0186156	5	0.02	1	0.03	5.50651	0.538774	56.2791	0.150293
D20	Cancer; other respiratory and intrathoracic	0.00620521	1	0	1	0.03	5.60353	0.317295	98.9599	0.23943
D1	Tuberculosis	0.00930781	2	0.01	1	0.03	4.77666	0.432682	52.7325	0.201863
D17	Cancer of pancreas	0.00930781	1	0	2	0.06	3.4455	0.291795	40.6842	0.326036
D248	Gangrene	0.00620521	1	0	1	0.03	3.28926	0.205509	52.6458	0.400011
D78	Other CNS infection and poliomyelitis	0.0186156	4	0.01	2	0.06	3.20019	0.465568	21.9972	0.23693
D39	Leukemias	0.0930781	17	0.06	13	0.42	2.89265	1.25822	6.65021	0.0123908
D252	Malaise and fatigue	0.00620521	1	0	1	0.03	3.28926	0.205509	52.6458	0.400011
D227	Spinal cord injury	0.00930781	2	0.01	1	0.03	3.22438	0.27137	38.3116	0.353861
D11	Cancer of head and neck	0.0682573	12	0.04	10	0.32	2.68772	1.08689	6.64634	0.0323247
D40	Multiple myeloma	0.0558469	9	0.03	9	0.29	2.38547	0.861634	6.6043	0.0942564
D57	Immunity disorders	0.0620521	10	0.03	10	0.32	2.54023	1.00142	6.44363	0.0496475
D173	Menopausal disorders	-	-	-	-	-	-	-	-	-
D36	Cancer of thyroid	0.015513	4	0.01	1	0.03	2.96317	0.318528	27.5656	0.339775
D19	Cancer of bronchus; lung	0.0868729	18	0.06	10	0.32	2.32894	1.02796	5.27644	0.0427562
D213	Cardiac and circulatory congenital anomalies	0.139617	43	0.15	2	0.06	2.31549	0.509535	10.5223	0.277016
D211	Polymyalgia rheumatica	0.148925	21	0.07	27	0.87	2.39696	1.30486	4.40311	0.00483764
D8	Other infections; including parasitic	0.046539	12	0.04	3	0.1	2.25995	0.613334	8.3272	0.220448
D7	Viral infection	0.161335	44	0.15	8	0.26	2.18327	0.958155	4.97485	0.0631305
D42	Secondary malignancies	0.015513	3	0.01	2	0.06	2.03897	0.284548	14.6105	0.478275
D35	Cancer of brain and nervous system	0.015513	4	0.01	1	0.03	1.99324	0.18579	21.3845	0.568855
D156	Nephritis; nephrosis; renal sclerosis	0.0620521	16	0.05	4	0.13	2.04458	0.611375	6.83753	0.245584
D80	Multiple sclerosis	0.0713599	19	0.07	4	0.13	1.94757	0.591572	6.41178	0.272874
D202	Rheumatoid arthritis and related disease	0.366107	81	0.28	37	1.19	1.86806	1.20892	2.88658	0.00488529
D38	Non-Hodgkins lymphoma	0.0961807	24	0.08	7	0.23	1.96829	0.766029	5.05747	0.159598
D90	Escleritis	0.170643	48	0.16	7	0.23	1.71072	0.714255	4.09737	0.228261
D59	Thalassemia and other anemia	0.223387	64	0.22	8	0.26	1.70596	0.774885	3.75577	0.18465
D121	Other diseases of veins and lymphatics	0.0961807	21	0.07	10	0.32	1.8778	0.810345	4.3514	0.141685
D33	Cancer of kidney and renal pelvis	0.0434364	9	0.03	5	0.16	1.78127	0.537288	5.90545	0.345114
D52	Nutritional deficiencies	0.0403338	7	0.02	6	0.19	1.61167	0.496026	5.23659	0.427293
D149	Biliary tract disease	0.0620521	12	0.04	8	0.26	1.56128	0.600675	4.0581	0.360643
D47	Other and unspecified benign neoplasm	0.0620521	15	0.05	5	0.16	1.54897	0.509236	4.71161	0.440711
D82	Paralysis	0.316466	80	0.27	22	0.71	1.65148	0.965932	2.82359	0.0667535
D175	Dyspareunia	0.015513	4	0.01	1	0.03	1.66538	0.167561	16.5521	0.663327
D174	Female infertility	-	-	-	-	-	-	-	-	-
G3_23	Diabetes Mellitus	8.38323	1954	6.71	748	24.1	1.48168	1.33429	1.64534	1.90587e-13
D199	Chronic ulcer of skin	0.96491	187	0.64	124	3.99	1.50788	1.17323	1.93799	0.00133745
D108	Congestive heart failure; nonhypertensive	1.24104	223	0.77	177	5.7	1.56263	1.25905	1.93941	5.11838e-05
D301	Other microcrystalline arthritis	0.344389	81	0.28	30	0.97	1.48471	0.939021	2.34751	0.0908696
D109	Acute cerebrovascular disease	1.4334	276	0.95	186	5.99	1.45469	1.18369	1.78773	0.000366152
D115	Aortic; peripheral; and visceral artery aneurysms	0.300952	59	0.2	38	1.22	1.49247	0.969229	2.2982	0.0690496
D32	Cancer of bladder	0.139617	28	0.1	17	0.55	1.50483	0.789898	2.86684	0.213948
D158	Chronic renal failure	2.34867	456	1.57	301	9.69	1.47029	1.24721	1.73326	4.4037e-06
D37	Hodgkins disease	0.102386	28	0.1	5	0.16	1.48765	0.55141	4.01354	0.432799
D201	Infective arthritis and osteomyelitis (except that caused by tuberculosis or sex)	0.22649	60	0.21	13	0.42	1.4599	0.751557	2.83586	0.264034
D56	Cystic fibrosis	0.015513	4	0.01	1	0.03	1.51489	0.127605	17.9843	0.742133
D162	Other diseases of bladder and urethra	0.105489	26	0.09	8	0.26	1.48469	0.619227	3.55976	0.375738
G2	Neoplasms	2.22767	495	1.7	223	7.18	1.32355	1.10812	1.58085	0.00198312
D300	Obesity	7.6324	2023	6.95	437	14.1	1.35341	1.19818	1.52876	1.12316e-06
D163	Urinary incontinence	3.3353	667	2.29	408	13.1	1.32728	1.14514	1.53839	0.000170176
D127	Chronic obstructive pulmonary disease and bronchiectasis	2.69616	571	1.96	298	9.59	1.34126	1.14565	1.57027	0.000261681
D259	Obstructive sleep apnea	2.82957	750	2.58	162	5.21	1.3464	1.11709	1.62278	0.0017942
D654	Developmental disorders	0.434364	125	0.43	15	0.48	1.20652	0.677416	2.14888	0.523802
D659	Schizophrenia and other psychotic disorders	0.45298	117	0.4	29	0.93	1.18299	0.752685	1.85931	0.466337
D79	Parkinsons disease	0.425057	79	0.27	58	1.87	1.28721	0.899358	1.84234	0.167539
D198	Psoriasis and other inflammatory skin conditions	2.7396	740	2.54	143	4.6	1.26795	1.03944	1.5467	0.0192035
D204	Other non-traumatic joint disorders	1.33722	359	1.23	72	2.32	1.25447	0.941892	1.67078	0.121007
D112	Transient cerebral ischemia	0.995936	196	0.67	125	4.02	1.29142	1.01247	1.64722	0.0394124
D14	Cancer of colon	0.350594	78	0.27	35	1.13	1.22766	0.802121	1.87895	0.34488
D155	Irritable bowel and other gastrointestinal disorders	1.17899	327	1.12	53	1.71	1.27506	0.916249	1.77439	0.149521
D5	HIV infection	0.257516	76	0.26	7	0.23	1.2646	0.562751	2.84177	0.569847
D653	Delirium, dementia, and amnestic and other cognitive disorders	3.30427	754	2.59	311	10	1.2461	1.06533	1.45754	0.00593467
D54	Gout	3.27325	783	2.69	272	8.75	1.24211	1.06286	1.45158	0.00639677
D93	Ménière disease	0.121002	30	0.1	9	0.29	1.20043	0.535945	2.68878	0.657031
D114	Peripheral and visceral atherosclerosis	0.788061	167	0.57	87	2.8	1.27023	0.961516	1.67807	0.0922284
D152	Pancreatic disorders (not diabetes)	0.372312	94	0.32	26	0.84	1.20199	0.744914	1.93953	0.451056
D206	Osteoporosis	0.586392	127	0.44	62	2	1.20819	0.87199	1.67402	0.255657
D215	Cryptorchidism and other genitourinary congenital anomalies	0.794266	242	0.83	14	0.45	1.18293	0.630533	2.21927	0.600747
D15	Cancer of rectum and anus	0.0899755	21	0.07	8	0.26	1.11307	0.470688	2.63215	0.807277
D95	Neuropathy and other nervous system disorders	1.91741	503	1.73	115	3.7	1.18353	0.947493	1.47837	0.137611
D63	Diseases of white blood cells	1.1945	343	1.18	42	1.35	1.13224	0.79653	1.60943	0.488838
D100	Ischemic heart disease	2.61239	597	2.05	245	7.89	1.1515	0.975091	1.35983	0.096375
D651	Anxiety disorders	10.5768	2983	10.2	426	13.7	1.14111	1.01284	1.28563	0.030027
D48	Thyroid disorders	3.91549	1037	3.56	225	7.24	1.14498	0.971173	1.34988	0.107013
D81	Restless leg syndrome and other nervous system conditions	0.276132	68	0.23	21	0.68	1.19037	0.69449	2.04032	0.526162
D652	Attention-deficit, conduct, and disruptive behavior disorders	0.732214	213	0.73	23	0.74	1.09582	0.660012	1.81939	0.723538
D166	Other male genital disorders	4.45534	1314	4.51	122	3.93	1.11814	0.909222	1.37505	0.28998
D216	Nervous system congenital anomalies	0.0744625	20	0.07	4	0.13	1.13134	0.315147	4.06138	0.849906
D62	Coagulation and hemorrhagic disorders	2.5007	554	1.9	252	8.11	1.12419	0.948221	1.33281	0.177714
D146	Diverticulosis and diverticulitis	1.14796	271	0.93	99	3.19	1.11214	0.866049	1.42815	0.404883
D86	Cataract	4.84627	1026	3.52	536	17.3	1.10335	0.971719	1.25282	0.129166
D151	Hepatic steatosis and other liver diseases	1.70333	456	1.57	93	2.99	1.09297	0.859951	1.38912	0.46743
D303	Sexual disorders	3.39425	933	3.2	161	5.18	1.11377	0.927596	1.33731	0.248247
D87	Retinal detachments; defects; vascular occlusion; and retinopathy	0.809779	189	0.65	72	2.32	1.10726	0.823438	1.48891	0.500113
D657	Mood disorders	5.7212	1511	5.19	333	10.7	1.10753	0.965282	1.27074	0.145339
D106	Cardiac dysrhythmias	4.173	962	3.3	383	12.3	1.10645	0.962127	1.27243	0.156021
D164	Hyperplasia of prostate	5.17204	1130	3.88	537	17.3	1.07449	0.949358	1.21612	0.255393
D670	Miscellaneous mental health disorders	2.21526	646	2.22	68	2.19	1.10412	0.840136	1.45106	0.477392
D212	Other bone disease and musculoskeletal deformities	0.694983	213	0.73	11	0.35	1.07371	0.552986	2.08479	0.833601
D210	Systemic lupus erythematosus and connective tissue disorders	0.0775651	21	0.07	4	0.13	0.984357	0.297878	3.25286	0.979374
D94	Hearing loss and other ear and sense organ disorders	6.24554	1637	5.62	376	12.1	1.06709	0.935113	1.2177	0.33503
D29	Cancer of prostate	0.791164	170	0.58	85	2.74	1.00925	0.765064	1.33137	0.948062
D170	Prolapse of female genital organs	-	-	-	-	-	-	-	-	-
D171	Menstrual disorders	-	-	-	-	-	-	-	-	-
D18	Cancer of other gastrointestinal organs; peritoneum	0.031026	8	0.03	2	0.06	0.990216	0.187532	5.22859	0.990759
D144	Regional enteritis and ulcerative colitis	0.434364	123	0.42	17	0.55	0.989812	0.57178	1.71347	0.970825
D205	Spondylosis; intervertebral disc disorders; other back problems	4.1761	1069	3.67	277	8.92	1.05172	0.905637	1.22137	0.508648
D660	Alcohol-related disorders	1.52338	423	1.45	68	2.19	1.02444	0.776115	1.35223	0.864605
D225	Joint disorders and dislocations; trauma-related	1.18519	348	1.19	34	1.09	1.02099	0.703171	1.48246	0.913058
D253	Allergic reactions	5.54125	1706	5.86	80	2.57	1.00462	0.777361	1.29831	0.971907
D53	Disorders of lipid metabolism	22.3636	6000	20.6	1208	38.9	1.02639	0.940864	1.11969	0.557319
G7_1	Hypertension	21.6965	5471	18.8	1522	49	1.05269	0.961645	1.15235	0.265896
D304	Sleeping disorders	0.418851	130	0.45	5	0.16	1.04117	0.397527	2.72697	0.934538
D89	Vision defects	6.68301	1901	6.53	253	8.14	0.994204	0.855033	1.15603	0.93978
D84	Headache; including migraine	12.73	3771	12.9	332	10.7	1.00386	0.881196	1.14361	0.953748
D51	Hyperparathyroidism and other endocrine disorders	0.148925	39	0.13	9	0.29	0.95374	0.433946	2.09616	0.906155
D97	Peri-; endo-; and myocarditis; cardiomyopathy (except that caused by tuberculosis)	0.499519	130	0.45	31	1	0.99809	0.652713	1.52622	0.99296
D128	Asthma	5.7243	1720	5.91	125	4.02	0.962773	0.785649	1.17983	0.714563
D117	Other circulatory disease	0.632931	161	0.55	43	1.38	1.00715	0.695151	1.45917	0.969974
D6	Hepatitis	0.670162	195	0.67	21	0.68	0.938689	0.581826	1.51443	0.795428
D88	Glaucoma	2.93817	702	2.41	245	7.89	0.941773	0.799623	1.10919	0.472377
D104	Other and ill-defined heart disease	0.31026	89	0.31	11	0.35	0.964569	0.484658	1.91969	0.918174
D658	Personality disorders	0.232695	66	0.23	9	0.29	0.913453	0.418644	1.99309	0.820106
D138	Esophageal disorders	2.54103	707	2.43	112	3.6	0.950391	0.763039	1.18374	0.649676
D134	Allergic rhinitis	9.61497	2878	9.88	221	7.11	0.919054	0.788426	1.07132	0.280511
D209	Other acquired deformities	1.51407	465	1.6	23	0.74	0.930713	0.591582	1.46426	0.756127
D208	Acquired foot deformities	0.961807	259	0.89	51	1.64	0.940097	0.677523	1.30443	0.711649
D83	Epilepsy; convulsions	0.921473	257	0.88	40	1.29	0.893908	0.61773	1.29356	0.551963
D203	Osteoarthritis	5.86702	1382	4.75	509	16.4	0.943192	0.834525	1.06601	0.349031
D217	Other congenital anomalies	1.37445	431	1.48	12	0.39	0.875091	0.474952	1.61234	0.668698
D58	Other nutritional; endocrine; and metabolic disorders	1.3155	368	1.26	56	1.8	0.885672	0.650708	1.20548	0.440185
D96	Heart valve disorders	0.561571	133	0.46	48	1.54	0.906536	0.635212	1.29375	0.58869
D91	Myodesopsia and other eye disorders	1.20071	331	1.14	56	1.8	0.860127	0.632411	1.16984	0.33692
D105	Conduction disorders	0.968012	245	0.84	67	2.16	0.864816	0.642388	1.16426	0.33835
D165	Inflammatory conditions of male genital organs	4.81834	1464	5.03	89	2.86	0.863851	0.681126	1.0956	0.227419
D43	Malignant neoplasm without specification of site	0.0496416	12	0.04	4	0.13	0.803689	0.240698	2.68351	0.722384
D650	Adjustment disorders	0.682573	182	0.62	38	1.22	0.840076	0.568857	1.24061	0.38098
D13	Cancer of stomach	0.0279234	6	0.02	3	0.1	0.759895	0.182172	3.16975	0.706317
D103	Pulmonary heart disease	0.0589495	14	0.05	5	0.16	0.808594	0.277006	2.36032	0.697483
D305	Somatization and hypochondria disorders	0.0589495	17	0.06	2	0.06	0.737131	0.145745	3.72817	0.712281
D655	Disorders usually diagnosed in infancy, childhood, or adolescence	1.65679	525	1.8	9	0.29	0.646877	0.316403	1.32252	0.232533
D22	Melanomas of skin	0.0930781	26	0.09	4	0.13	0.62448	0.205817	1.89477	0.405726
D159	Urinary tract infections	0.0434364	11	0.04	3	0.1	0.62548	0.161263	2.426	0.49745
D24	Cancer of breast	0.0186156	5	0.02	1	0.03	0.596074	0.0611711	5.80836	0.656015
D214	Tongue tie an other digestive congenital anomalies	0.356799	114	0.39	1	0.03	0.533567	0.0724495	3.92955	0.537482
D661	Atopic dermatitis	0.561571	176	0.6	5	0.16	0.509941	0.202448	1.28447	0.153048
D116	Aortic and peripheral arterial embolism or thrombosis	0.0899755	24	0.08	5	0.16	0.474581	0.17425	1.29255	0.14484
D302	Eating disorders	0.102386	32	0.11	1	0.03	0.447221	0.0553684	3.61229	0.450252
D111	Other and ill-defined cerebrovascular disease	0.0651547	20	0.07	1	0.03	0.146026	0.0189779	1.1236	0.0645941
aClinical Classsifications System; bDefined as individuals without hospital admission or mortality during the follow-up period; cDefined as individuals admitted to hospital or dead during the follow-up period; dOdds ratio of moderate-to-severe infection adjusted by age; e95% confidence interval.
